# Supplementary material for: Deubiquitinase OTUD6A Regulates Innate Immune Response via Targeting UBC13
Source: Viruses. 2023 Aug 18;15(8):1761. doi: 10.3390/v15081761 (PMC10458163; doi:10.3390/v15081761)
Supplement: Supplementary file 1 [file viruses-15-01761-s001.zip]

Archive with 1 entries (1 files):
- viruses-2485686-supplementary.pdf
